# Supplementary material for: Xylose and shikimate transporters facilitates microbial consortium as a chassis for benzylisoquinoline alkaloid production
Source: Nat Commun. 2023 Nov 28;14:7797. doi: 10.1038/s41467-023-43049-w (PMC10684500; doi:10.1038/s41467-023-43049-w)
Supplement: Supplementary file 4 — Supplementary Data 1 [file 41467_2023_43049_MOESM4_ESM.xlsx]

## Sheet: Supplementary Data 1
Strains and plasmids constructed in this study
Strains or plasmids	Description	Reference
Strains
S. cerevisiae YSG50	MATα, ade2-1, ade3Δ22, ura3-1, his3-11, 15, trp1-1, leu2-3, 112, and can1-100	1
S. stipitis FPL-UC7	NRRL Y-21448, ura3-3	2
S. stipitis FPL-UC7 leu2Δ	ura3-3, leu2-2	Unpublished data
BY4741	MATa, his3Δ1, leu2Δ0, met15Δ0, ura3Δ0
CEN.PK2-1c	MATa ura3-52 trp1-289 leu2-3,112 his3Δ1 MAL2-8C SUC2
Ss-xyl	S. stipitis FPL-UC7, pMG-xyl	This study
Ss-xyl-SsXUT1	S. stipitis FPL-UC7, pMG-xyl-SsXUT1	This study
Ss-xyl-SsXUT2	S. stipitis FPL-UC7, pMG-xyl-SsXUT2	This study
Ss-xyl-SpXUT1	S. stipitis FPL-UC7, pMG-xyl-SpXUT1	This study
Ss-WT xyl-SpXUT1	S. stipitis FPL-UC7, pMG-SpXUT1	This study
Ss-xyl-ScHXT11-N366T	S. stipitis FPL-UC7, pMG-xyl-ScHXT11-N366T	This study
Ss-xyl-NcAN25-R4.18	S. stipitis FPL-UC7, pMG-xyl-NcAN25-R4.18	This study
Ss-xyl-SpXUT1ΔSpXut1	S. stipitis FPL-UC7, pMG-xyl-SpXUT1-Δspxut1	This study
Ss-xyl-SpXUT1ΔXyl1	S. stipitis FPL-UC7, pMG-xyl-SpXUT1-Δxyl1	This study
Ss-xyl-SpXUT1ΔXyl2	S. stipitis FPL-UC7, pMG-xyl-SpXUT1-Δxyl2	This study
Ss-xyl-SpXUT1ΔXyl3	S. stipitis FPL-UC7, pMG-xyl-SpXUT1-Δxyl3	This study
Ss-xyl-SpXUT1ΔTkt1	S. stipitis FPL-UC7, pMG-xyl-SpXUT1-Δtkt1	This study
Ss-xyl-SpXUT1ΔTal1	S. stipitis FPL-UC7, pMG-xyl-SpXUT1-Δtal1	This study
Ss-CEN5	S. stipitis FPL-UC7, pPScen5-750-1	This study
Ss-SA	S. stipitis FPL-UC7, pMG-SA	This study
SA1	S. stipitis FPL-UC7 leuΔ-pMG-xyl, pMG-SA	This study
SA2	S. stipitis FPL-UC7 leuΔ-pMG-SpXUT1, pMG-SA	This study
SA3	S. stipitis FPL-UC7 leuΔ-ARS/CEN5-750bp-eGFP, pMG-SA	This study
SA4	S. stipitis FPL-UC7 leuΔ-pMG-xyl-SpXUT1, pMG-SA	This study
Sc-TDC	CEN.PK2-1c, pRS415-TyrH*-DODC-NCS	This study
Sc-pRS356	CEN.PK2-1c, pRS413, pRS415, pRS416	This study
NC1	CEN.PK2-1c, pRS413-AnQut1co-Aro7*-TyrH*-DODC-NCS, pRS415-TyrH*-DODC-NCS, pSR416-TyrH*-DODC-NCS	This study
NC2	CEN.PK2-1c, pRS413-AnQut1co-Aro7*-TyrH*-DODC-NCS, pRS415-AnQut1co-TyrH*-DODC-NCS, pSR416-TyrH*-DODC-NCS	This study
NC3	CEN.PK2-1c, pRS413-AnQut1co-Aro7*-TyrH*-DODC-NCS, pRS415-AnQut1co-TyrH*-DODC-NCS, pRS416-AnQut1co-TyrH*-DODC-NCS	This study
Plasmids
ARS/CEN5-750bp-eGFP	URA3, a centromeric plasmid	3
pMG-xyl	ARS/CEN5-750bp, SsADH1p-SsTEF1t, SsENO1p-xyl1-SsGLN1t, SsGLN1p-xyl2-SsAOX1t, SsOLE1p-xyl3-SsUAGt, SsPIR1p-tkt1-SsOLE1t, and SsTEF1p-tal1-SsADH1t	This study
pMG-xyl-SsXUT1	pMG-xyl-SsADH1p-Ssxut1-SsTEF1t	This study
pMG-xyl-SsXUT2	pMG-xyl-SsADH1p-Ssxut2-SsTEF1t	This study
pMG-xyl-SpXUT1	pMG-xyl-SsADH1p-Spxut1-SsTEF1t	This study
pMG-SpXUT1	ARS/CEN5-750bp-SsTEF1p-Spxut1-SsTEF1t	This study
pMG-xyl-ScHXT11-N366T	pMG-xyl-SsADH1p-Schxt11-N366T-SsTEF1t	This study
pMG-xyl-NcAN25-R4.18	pMG-xyl-SsADH1p-NcAN25-R4.18-SsTEF1t	This study
pMG-eGFP	ARS/CEN5-750bp-eGFP, leu marker was used to replace ura marker	This study
pMG-SA	LEU2, ARS/CEN5-750bp-SsADH1p-tkt1-SsPGK1t, SsPIR1p-aro4K220L-SsADH1t, SsUAGp-aro1D900A-SsPIR1t	This study
References
1	Z. Y. Shao, H. Zhao, H. M. Zhao, DNA assembler, an in vivo genetic method for rapid construction of biochemical pathways. Nucleic Acids Res 37, (2009).
2	P. Lu, B. P. Davis, J. Hendrick, T. W. Jeffries, Cloning and disruption of the beta-isopropylmalate dehydrogenase gene (LEU2) of Pichia stipitis with URA3 and recovery of the double auxotroph. Appl. Microbiol. Biotechnol. 49, 141-146 (1998).
3	M. Cao et al., Centromeric DNA facilitates nonconventional yeast genetic engineering. Acs Synth Biol 6, 1545-1553 (2017).
