# Supplementary material for: Xylose and shikimate transporters facilitates microbial consortium as a chassis for benzylisoquinoline alkaloid production
Source: Nat Commun. 2023 Nov 28;14:7797. doi: 10.1038/s41467-023-43049-w (PMC10684500; doi:10.1038/s41467-023-43049-w)
Supplement: Supplementary file 5 — Supplementary Data 2 [file 41467_2023_43049_MOESM5_ESM.xlsx]

## Sheet: Supplementary Data 2
Protein sequences of multiple sugar transporters
CiGXS1	MGLEDNRMVKRFVNVGEKKAGSTAMAIIVGLFAASGGVLFGYDTGTISGVMTMDYVLARYPSNKHSFTADESSLIVSILSVGTFFGALCAPFLNDTLGRRWCLILSALIVFNIGAILQVISTAIPLLCAGRVIAGFGVGLISATIPLYQSETAPKWIRGAIVSCYQWAITIGLFLASCVNKGTEHMTNSGSYRIPLAIQCLWGLILGIGMIFLPETPRFWISKGNQEKAAESLARLRKLPIDHPDSLEELRDITAAYEFETVYGKSSWSQVFSHKNHQLKRLFTGVAIQAFQQLTGVNFIFYYGTTFFKRAGVNGFTISLATNIVNVGSTIPGILLMEVLGRRNMLMGGATGMSLSQLIVAIVGVATSENNKSSQSVLVAFSCIFIAFFAATWGPCAWV…
ScGAL2	MAVEENNMPVVSQQPQAGEDVISSLSKDSHLSAQSQKYSNDELKAGESGSEGSQSVPIEIPKKPMSEYVTVSLLCLCVAFGGFMFGWDTGTISGFVVQTDFLRRFGMKHKDGTHYLSNVRTGLIVAIFNIGCAFGGIILSKGGDMYGRKKGLSIVVSVYIVGIIIQIASINKWYQYFIGRIISGLGVGGIAVLCPMLISEIAPKHLRGTLVSCYQLMITAGIFLGYCTNYGTKSYSNSVQWRVPLGLCFAWSLFMIGALTLVPESPRYLCEVNKVEDAKRSIAKSNKVSPEDPAVQAELDLIMAGIEAEKLAGNASWGELFSTKTKVFQRLLMGVFVQMFQQLTGNNYFFYYGTVIFKSVGLDDSFETSIVIGVVNFASTFFSLWTVENLGHRKCLLLG…
SpXUT1	MHGGSDGNDVQAIIAQKRLEIAGKPGIAGLIANRKSFLIAVFASLGGLVYGYNQGMFGQISGMTSFSAAAGVGKIQDNPTLQGLLTSILELGAWVGVLMNGYVADRVGRRWSVMFGVAWFILGVIIQACTHGANYSFILGGRFIVGVGVGILSMIVPLYNAEVAPPEIRGSLVALQQLAITFGIMISYWITYGTNFIGGTGEGQSKAAWLVPICIQMVPALILGSCIFLMPESPRWLMNEGNEEKCLDVLSRLRGLDRNNELIQMEFLEMKAQKIFEHELEATAYPDLQDGSASSRFKIGFLQYKSMLTHYPTFKRVAVACLIMTFQQWTGVNFILYYAPFIFASLGLSGKTTSLLASGVVGIVMFLATIPAVLWVDQLGRKPVLISGALLMGMCHFVV…
SsXUT1	MHGGGDGNDITEIIAARRLQIAGKSGVAGLVANSRSFFIAVFASLGGLVYGYNQGMFGQISGMYSFSKAIGVEKIQDNPTLQGLLTSILELGAWVGVLMNGYIADRLGRKKSVVVGVFFFFIGVIVQAVARGGNYDYILGGRFVVGIGVGILSMVVPLYNAEVSPPEIRGSLVALQQLAITFGIMISYWITYGTNYIGGTGSGQSKASWLVPICIQLVPALLLGVGIFFMPESPRWLMNEDREDECLSVLSNLRSLSKEDTLVQMEFLEMKAQKLFERELSAKYFPHLQDGSAKSNFLIGFNQYKSMITHYPTFKRVAVACLIMTFQQWTGVNFILYYAPFIFSSLGLSGNTISLLASGVVGIVMFLATIPAVLWVDRLGRKPVLISGAIIMGICHFVV…
SsXUT2	MKYFQIWKSGKQVSYAVTFTCELAFILFGIEQGIIGNLINNQDFLNTFGNPTGSYLGIIVSIYTLGCFFGCVMNFFIGDRMGRRSKIASSMTVITIGVALQCSSFSVEQLMIGRFITGLGTGWETSTCPMYQAELSPPKVRGRLVCSEALFVGVGLIYAYWFDYALSFTSGPIAWRLPLASQIVFAFVVFCFTFTIPESPRYMFYKGEKEEAKRILSYVFGKPGDHPDILKEWNDINDAVILETSEGAFSWAKLFKPDKARTGYRVFLAYMSMFAQQLSGVNVVNYYITFVLINSVGIEDNLALILGGVAVICFTVGSLVPTFFADRMGRRLPSAVGAFGCGVCMMLISILLSFQDNPKLKKSSGAGAVAFFFVFQLVFGSTGNCIPWSMISELIPLHA…
SsXUT3	MREVGILDVAHGNVVTIMMKDPVVFLVILFASLGGLLFGYDQGVISGIVTMESFGAKFPRIFMDADYKGWFVSTFLLCAWFGSIINTPIVDRFGRRDSITISCVIFVIGSAFQCAGINTSMLFGGRAVAGLAVGQLTMVVPMYMSELAPPSVRGGLVVIQQLSITIGIMISYWLDYGTHFIGGTRCAPSHPYQGETFNPNVDVPPGGCYGQSDASWRIPFGVQIAPAVLLGIGMIFFPRSPRWLLSKGRDEEAWSSLKYLRRKSHEDQVEREFAEIKAEVVYEDKYKEKRFPGKTGVALTLTGYWDILTTKSHFKRVFIGSAVMFFQQFIGCNAIIYYAPTIFTQLGMNSTTTSLLGTGLYGIVNCLSTLPAVFLIDRCGRKTLLMAGAIGTFISLVIV…
SsXUT4	MSSLLTNEYFKDYYHNPTPVEVGTMIAILEIGALFSSFIAGRVGDIVGRRRTIRYGSFIFVVGGLVQATSVNIVNLSLGRLIAGIAIGFLTTIIPCYQSEISPPDDRGFYACLEFTGNIIGYASSIWVDYGFSFLDNDFSWRSPLYVQVVIGSMLFIGSFLIVETPRWLLDHNHDIEGMIVISDLYADGDVEDDDAIAEYRNIKESVLIARVEGGERSYQYLFTKYTKRLSVACFSQMFAQMNGINMVSYYAPMIFESAGWVGRQAILMTGINSIIYIFSTIPPWYLVDSWGRKPLLLSGSVLMGVPLLTIACSLFLNNTYTPGVVVGSVIVFNAAFGYSWGPIPWLMSEVFPNSVRSKGAAMSTATNWLFNFIVGEMTPILLDTITWRTYLIPATSCV…
SsXUT5	MTERSIGPLIPRNKHLFYGSVLLMSIVHPTIMGYDSMMVGSILNLDAYVNYFHLTAATTGLNTAAVWLGQVIATLTVISYFNDKFGRRSSVCISIAISLVGVALQSAAQNIEMFIIGRIVIGFGISIGFVSSTILVSELAPPDKRGFILGLSFTSFLVGSLIAAGVTYGTRNAPGDWCWRIPSIIQGAPDIVAIINILFISESPRWLIAKERFSEAREIISIISDVPIEDAHEECEKIHAHIQTEKTAFPGNKWKQMVSSKSNTRRVIILFTQAIVTEMAGSSVGSYYFSIILTQAGVKDSNDRLRVNIVMSSWSLVIALSGCLMFDRIGRKMQSLISLSGMIICFIVLGVLVKEYGDGHSKSGSYAAVAMMFLFTGFYSFTFTPLNSLYPPELFPYVL…
SsXUT6	MSSVEKSAETASYTSQVSASGSAKTNSYLGLRGHKLNFAVSCFAGVGFLLFGYDQGVMGSLLTLPSFENTFPAMKASNNATLQGAVIALYEIGCMSSSLATIYLGDRLGRLKIMFIGCVIVCIGAALQASAFTIAHLTVARIITGLGTGFITSTVPVYQSECSPAKKRGQLIMMEGSLIALGIAISYWIDFGFYFLRNDGLHSSASWRAPIALQCVFAVLLISTVFFFPESPRWLLNKGRTEEAREVFSALYDLPADSEKISIQIEEIQAAIDLERQAGEGFVLKELFTQGPARNLQRVALSCWSQIMQQITGINIITYYAGTIFESYIGMSPFMSRILAALNGTEYFLVSLIAFYTVERLGRRFLLFWGAIAMALVMAGLTVTVKLAGEGNTHAGVGA…
SsXUT7	MTFAVNLYVFAVGRVLSGVGVGVLSTMVPSYQCEISPSEERGKLVCGEFTGNITGYALSVWADYFCYFIQDIGDAREKPHSFFAHLSWRLPLFIQVVIAAVLFVGGFFIVESPRWLLDVDQDQQGFHVLALLYDSHLDDNKPREEFFMIKNSILLERETTPKSERTWKHMFKNYMTRVLIACSALGFAQFNGINIISYYAPMVFEEAGFNNSKALLMTGINSIVYWFSTIPPWFLVDHWGRKPILISGGLSMGICIGLIAVVILLDKSFTPSMVAVLVIIYNASFGYSWGPIGFLIPPEVMPLAVRSKGVSISTATNWFANFVVGQMTPILQQRLGWGTYLFPAGSCIISVIVVIFFYPETKGVELEDMDSVFESFYNYKSPFKISRKRHQNDGQAYQR…
