# Supplementary material for: Xylose and shikimate transporters facilitates microbial consortium as a chassis for benzylisoquinoline alkaloid production
Source: Nat Commun. 2023 Nov 28;14:7797. doi: 10.1038/s41467-023-43049-w (PMC10684500; doi:10.1038/s41467-023-43049-w)
Supplement: Supplementary file 7 — Supplementary Data 4 [file 41467_2023_43049_MOESM7_ESM.xlsx]

## Sheet: Supplementary Data 4
Primers used in this study
Pathway engineering in S. stipitis
SsADH1p-For	ctcactatagggcgaattgggtaccgggccccccctcgagcagcatcatcaccatgttgt
SsADH1p-Rev	ttaatcagccccgggtctgcagtcctaggtggcgcgccgataatttggatggatcgcagc
SsTEF1t-For	cggcgcgccacctaggactgcagacccggggctgattaatttacgtatattcagtttaat
SsTEF1t-Rev	gagcagtgatacggtggctggtgatgtagataatataaggttattgtagacactaatcat
SsENO1p-For	ttccaagtatgattagtgtctacaataaccttatattatctacatcaccagccaccgtat
SsENO1p-Rev	atgtcgtaaccagagttcaacttaatagaaggcattgttagtgcgggaatcgataaagaa
Ssxyl1-For	taattacttgcttctttatcgattcccgcactaacaatgccttctattaagttgaactct
Ssxyl1-Rev	agggtaaagtacagcagaaggaaaccagccagacatttagacgaagataggaatcttgtc
SsGLN1t-For	gacccatgggactgggacaagattcctatcttcgtctaaatgtctggctggtttccttct
SsGLN1t-Rev	ttcaggaagacaccgacagtttttttttaacgaataatgaacattagtaccaccaaaatg
SsGLN1p-For	atctgcattttggtggtactaatgttcattattcgttaaaaaaaaactgtcggtgtcttc
SsGLN1p-Rev	tgttcaacaccaaggaagggttagcagtcatgatggaaattgtatgtgattctaatagtta
Ssxyl2-For	tgcattttctaactattagaatcacatacaatttccatcatgactgctaacccttccttg
Ssxyl2-Rev	caaaaatgatgtagaaagaaatcgggaaacctgagcaattcttactcagggccgtcaatg
SsGLN1t-For	gggtgctgtcaagtgtctcattgacggccctgagtaagaattgctcaggtttcccgattt
SsGLN1t-Rev	ctattagcatacgcaccaatgtcagaaagatctgctttgtataatatttctccgttctct
SsOLE1p-For	ggccgataagagaacggagaaatattatacaaagcagatctttctgacattggtgcgtat
SsOLE1p-Rev	atctggagcatcaaatggggtagtggtcatactgaaatcgaaatagaatcagaagttgaa
Ssxyl3-For	tttgtagcttcaacttctgattctatttcgatttcagtatgaccactaccccatttgatg
Ssxyl3-Rev	tcatcggagatttaaggaaaggaaaaataaaattagtgtttcaattcactttccatcttg
SsGLN1t-For	tggccaagatggaaagtgaattgaaacactaattttatttttcctttccttaaatctccg
SsGLN1t-Rev	tttctttacaacaccggaaccaaaacggtccaaaaaaaagcaatcttggggtagattccg
SsPIR1p-For	tccaaaaatggagcaatcggaatctaccccaagattgcttttttttggaccgttttggtt
SsPIR1p-Rev	gctgatagctttttgatcgacggacgacattgtaaatcaatcaggtttattgtagatagc
Sstkt1-For	acatacattcgctatctacaataaacctgattgatttacaatgtcgtccgtcgatcaaaa
Sstkt1-Rev	tctttctctattctctaatgtgctatcttggctagtatagttcagaaggcagaacgcaat
SsOLE1t-For	gcaaggatgttgtgtctccattgcgttctgccttctgaactatactagccaagatagcac
SsOLE1t-Rev	ttaccaaccttatcgtacttcatgaaggccggcctttcgcatacgatgaacaaattaaaa
SsTEF1p-For	ggtttttaatttgttcatcgtatgcgaaaggccggccttcatgaagtacgataaggttgg
SsTEF1p-Rev	tcaattgttcaagggagttggaggacattgtagatagacttagattgtatgaaactaaag
Sstal1-For	ttttgtcctttagtttcatacaatctaagtctatctacaatgtcctccaactcccttgaa
Sstal1-Rev	tggaatagaacaaagcactatctagcacggcttgtttagaatctggcttccaattgttcc
SsADH1t-For	acgctgtcaccttgttggaacaattggaagccagattctaaacaagccgtgctagatagt
SsADH1t-Rev	acaccatatcctatactgaattcatcgatggcgcctagcctcttaaagtttgctttttcc
SsXUT1-For	attgcacccaattgcataagtgctgcgatccatccaaattatcatgcacggtggtggtga
SsXUT1-Rev	atattaaactgaatatacgtaaattaatcagcttatttttcaacgtggtagacatcagcc
SsXUT2-For	ttgcataagtgctgcgatccatccaaattatcatgaagtattttcaaatctggaaatcag
SsXUT2-Rev	cgtattgatattaaactgaatatacgtaaattaatcagctcagaacaaatcgtcaatggc
SsXUT3-For	caattgcataagtgctgcgatccatccaaattatcatgagagaagttggtattcttgatg
SsXUT3-Rev	ttgatattaaactgaatatacgtaaattaatcagcttattctgacatttcaatcgagttg
SsXUT4-For	attgcataagtgctgcgatccatccaaattatcatgtcttcgttattgactaacgaatac
SsXUT4-Rev	aacgtattgatattaaactgaatatacgtaaattaatcagcttactgtctgcggagaagc
SsXUT5-For	gcacccaattgcataagtgctgcgatccatccaaattatcatgacggaaagaagcattgg
SsXUT5-Rev	ttaaactgaatatacgtaaattaatcagcttacttctttgtattaacaacaaaaccttgt
SsXUT6-For	acccaattgcataagtgctgcgatccatccaaattatcatgtccagtgttgaaaaaagtg
SsXUT6-Rev	gtattgatattaaactgaatatacgtaaattaatcagcttagctgatgttttcgacatgc
SsXUT7-For	cccaattgcataagtgctgcgatccatccaaattatcatgatatcatcgcttttggtagc
SsXUT7-Rev	tgatattaaactgaatatacgtaaattaatcagcctagagtaatgttcttcttggagact
SpXUT1-For	ttgcacccaattgcataagtgctgcgatccatccaaattatcatgcacggaggttcagac
SpXUT1-Rev	cgtattgatattaaactgaatatacgtaaattaatcagcttaagcactgtcagcatcagc
SpXUT4-For	acccaattgcataagtgctgcgatccatccaaattatcatggaaggtataccaaatagcc
SpXUT4-Rev	attgatattaaactgaatatacgtaaattaatcagcctaaacatcctgtgagctaaatgt
SpXUT7-For	caattgcataagtgctgcgatccatccaaattatcatggctcatttaagttggagattgc
SpXUT7-Rev	aacgtattgatattaaactgaatatacgtaaattaatcagcttacaacatctgcctccgc
SpHXT2.4-For	ttgcataagtgctgcgatccatccaaattatcatggctgatttaaaagacaaccaaatta
SpHXT2.4-Rev	attaaactgaatatacgtaaattaatcagcttagaccaacttttcggcg
SpHGT2-For	aattgcataagtgctgcgatccatccaaattatcatgtcttctaaaatagagagtgcttt
SpHGT2-Rev	gatattaaactgaatatacgtaaattaatcagcttaaacctggttatcagaattagtttc
SpRGT2.1-For	ttgcataagtgctgcgatccatccaaattatcatgggtttagaagataatcaatatttgc
SpRGT2.1-Rev	gatattaaactgaatatacgtaaattaatcagcctaaactgaatgttcgatttcattaac
SpRGT2.2-For	tgcataagtgctgcgatccatccaaattatcatgggtattgaagaaagtttattcttaca
SpRGT2.2-Rev	tgatattaaactgaatatacgtaaattaatcagcttatacagataccttttcagcttgtt
SpRGT2.3-For	gcataagtgctgcgatccatccaaattatcatgggtattgaagaaagtttattcttacaa
SpRGT2.3-Rev	ttgatattaaactgaatatacgtaaattaatcagcttaaaccttttcgatttgttcagtc
SpSNF3-For	gcataagtgctgcgatccatccaaattatcatgttcaaatttctagagcgaatattatac
SpSNF3-Rev	tattgatattaaactgaatatacgtaaattaatcagcttatggtctcttttcttgtgact
ScHXT11N366MinSs-For	caattgcataagtgctgcgatccatccaaattatcatgtccggtgtcaacaacacctctg
ScHXT11N366MinSs-Rev	tgatattaaactgaatatacgtaaattaatcagcctaggagctgaagaatctcttgtaga
AN25R4.18inSs-For	caattgcataagtgctgcgatccatccaaattatcatggctccaccaaagttcttgggtt
AN25R4.18inSs-Rev	tgatattaaactgaatatacgtaaattaatcagcctatctagtctctttggtgttgatac
DhXUT1-For	cccaattgcataagtgctgcgatccatccaaattatcatgactactgctgttggattaga
DhXUT1-Rev	tattaaactgaatatacgtaaattaatcagcttaatcagaataatgtgcttccgaaatat
CdXUT1-For	tgcacccaattgcataagtgctgcgatccatccaaattatcatgctgacgggagacttgg
CdXUT1-Rev	tgaatatacgtaaattaatcagctcattcactgtgtgtttctttttctttatattcaact
CgXUT1.1-For	cccaattgcataagtgctgcgatccatccaaattatcatgggattagaagataacgcact
CgXUT1.1-Rev	attgatattaaactgaatatacgtaaattaatcagcttatacagaagcatcttcgacctc
CgXUT1-For	tgcacccaattgcataagtgctgcgatccatccaaattatcatgagcagtctgcagaacc
CgXUT1-Rev	taaactgaatatacgtaaattaatcagcctataacattgttctttcgtaatccatatcgt
CmXUT1-For	ccaattgcataagtgctgcgatccatccaaattatcatgcacggaggaaatttagaagga
CmXUT1-Rev	ttgatattaaactgaatatacgtaaattaatcagcctatttggcatgttcgacagtttca
CpXUT1-For	cacccaattgcataagtgctgcgatccatccaaattatcatgtcatacaatccactaagc
CpXUT1-Rev	atattaaactgaatatacgtaaattaatcagcctatatatctggattctcataatccatt
CtrXUT1-For	acccaattgcataagtgctgcgatccatccaaattatcatgcacggtggtgatttagaag
CtrXUT1-Rev	tgatattaaactgaatatacgtaaattaatcagcctatttactgttgacttcggaactgg
CtXUT1-For	acccaattgcataagtgctgcgatccatccaaattatcatgggactcgaagactctaaat
CtXUT1-Rev	gatattaaactgaatatacgtaaattaatcagcttatacagattcgttttcagaaacagc
CtXUT1.1-For	aattgcataagtgctgcgatccatccaaattatcatgtggctcttaagtaaatttgccca
CtXUT1.1-Rev	cgtattgatattaaactgaatatacgtaaattaatcagctcacacctcctgtatactgcg
LeXUT1-For	attgcataagtgctgcgatccatccaaattatcatgtcttcagaagctaagattgaaatc
LeXUT1-Rev	attgatattaaactgaatatacgtaaattaatcagcttactcaagcatgctattaacctc
CaXUT1-For	gcataagtgctgcgatccatccaaattatcatgtcagctattcaaaagactttaaaacga
CaXUT1-Rev	atattaaactgaatatacgtaaattaatcagcttacttcaaatcagggaatccatcattt
TcXUT1-For	ataaacacaaaaacaaaaagtttttttaattttaatcaaaaaatggctccagggggacac
TcXUT1-Rev	gggctcctatgactacattctcggtggtcggttcgtcaccggtatcggcgtcggctcgct
Leu2(pMG-SA7.3)-For	ggagagagaaggtacttgtcagagaagaatgcatgctagtacgataaggctcacatcacc
Leu2(pMG-SA7.3)-Rev	ggtttggtcgctaagattagtgacacgtgcggccgccatctcctactatttccagtgacg
Pathway engineering in S. cerevisiae
ScTEF1p(AroL)-For	tgcagcccgggggatccactagttctagagcggccgccccacacaccatagcttcaaaat
ScTEF1p(AroL)-Rev	agccccgaggcccgatcagaaaaagaggttgtgtcatcgccccttagattagattgctat
EcAroL-For	tagaaagaaagcatagcaatctaatctaaggggcgatgacacaacctctttttctgatcg
EcAroL-Rev	ttagagcgtgatcatgaattaataaaagtgttcgcaaatcaacaattgatcgtctgtgcc
ScHxt7t(AroL)-For	gcgccctggcacagacgatcaattgttgatttgcgaacacttttattaattcatgatcac
ScHxt7t(AroL)-Rev	cctcactaaagggaacaaaagctggagctcataactgactcattagacactttttgaagc
PGK1p(Aro7)-For	ggcgaattgggtaccgggccccccctcgaggtcgacacgcacagatattataacatctg
PGK1p(Aro7)-Rev	acagtttctggttttgtgaaatccattgttttatatttgttgtaaaaagtagataattac
ScAro7-For	ctactttttacaacaaatataaaacaatggatttcacaaaaccagaaactgttttaaatc
ScAro7-G141S-Rev	tctagtggcaacagatgagaagttattctt
ScAro7-G141S-For	aagaataacttctcatctgttgccactaga
ScAro7-Rev	aaatcattaaagtaacttaaggagttaaatttactcttccaaccttcttagcaagtattc
ScTDH2t(Aro7)-For	acttgctaagaaggttggaagagtaaatttaactccttaagttactttaatgatttagtt
ScTDH2t(Aro7)-Rev	gccgctctagaactagtggatcccccgggctgcaggaattcgcgaaaagccaattagtgt
ScPGK1p(Aro1)-For	tgcagcccgggggatccactagttctagagcggccgcacgcacagatattataacatctg
ScPGK1p(Aro1)-Rev	ttgggactttggctaactgcaccattgttttatatttgttgtaaaaagtagataattact
ScAro1-For	aggaagtaattatctactttttacaacaaatataaaacaatggtgcagttagccaaagtc
ScAro1-Rev	gcgtgatcatgaattaataaaagtgttcgcaaactactctttcgtaacggcatcaaaaat
ScHxt7t(Aro1)-For	aggccatttttgatgccgttacgaaagagtagtttgcgaacacttttattaattcatgat
ScHxt7t(Aro1)-Rev	aaccctcactaaagggaacaaaagctggagctcataactgactcattagacactttttga
proTyrHDODCter-For	attggcttttcgcgaattcctgcagcccgggcagttcgagtttatcattatcaatactgc
proTyrHDODCter-Rev	aaccctcactaaagggaacaaaagctggagctcgcggccgcgaaatggggagcgatttgc
ScTEF1p(NCS)-For	gcggccgctctagaactagtggatccgcacacaccatagcttcaaaatgttt
ScTEF1p(NCS)-Rev	aacaaaggtctaccgttcatttgtaattaaaacttagattagattgctatgctttctttc
NCS-For	agaaagcatagcaatctaatctaagttttaattacaaatgaacggtagacctttgttgca
NCS-Rev	tatttagaagtgtcaacaacgtatctactcattcagatgacttatgtttgttttccaaga
ScADH1t(NCS)-For	ggaaaacaaacataagtcatctgaatgagtagatacgttgttgacacttctaaataagcg
ScADH1t(NCS)-Rev	accgggccccccctcgaggtcgacggtatcgataagcttgagcgacctcatgctatacct
proTyrHDODCNCSter-For	atcacactaattggcttttcgcgaattcctgcagcccgggtcgcgttcgggaccataaaa
proTyrHDODCNCSter-Rev	ccctcactaaagggaacaaaagctggagctcgcggccgcgaaatggggagcgatttgcag
Shikimate transport
ScADH1p-For	gtaatacgactcactatagggcgaattgggtaccgggccccaaggtgagacgcgcataac
ScADH1p-Rev	tgtatatgagatagttgattgtatgcttggtatagcttga
ScCYC1t-For	cacgtccgacggcggcccacgggtcccaggcctcggagatcc
ScCYC1t-Rev	ggaattcgatatcaagcttatcgataccgtcgacagcttgcaaattaaagccttcgagcg
EcShiAco-For	ataccaagcatacaatcaactatctcatatacaatggactccactttgatttctaccaga
EcShiAco-Rev	ccgaggcctgggacccgtgggccgccgtcggacgtgtcaggctctttgagagtccttcat
CgShiAco-For	gctataccaagcatacaatcaactatctcatatacaatgaccattaactctccagctcca
CgShiAco-Rev	cgaggcctgggacccgtgggccgccgtcggacgtgtcatttacccaacaagtgagttggg
AnQut1-For	agctataccaagcatacaatcaactatctcatatacaatgtctatcctgtcgatggtcga
AnQut1-Rev	tctccgaggcctgggacccgtgggccgccgtcggacgtgtcattccttccggtcggtatc
AnQut2-For	gctataccaagcatacaatcaactatctcatatacaatgggtggaattcttcacctcgt
AnQut2-Rev	tctccgaggcctgggacccgtgggccgccgtcggacgtgttaagcgctctcgacatgctc
AnQut3-For	ccaagcatacaatcaactatctcatatacaatgagtctcctcaagaactatcgtgtttac
AnQut3-Rev	ctccgaggcctgggacccgtgggccgccgtcggacgtgctagaccttgtcctgctcatgg
AnQut4-For	tcaagctataccaagcatacaatcaactatctcatatacaatggctggaggtaccagcat
AnQut4-Rev	ggcctgggacccgtgggccgccgtcggacgtgctagacacgttcaacatgatccacagattg
AnQut5-For	gctataccaagcatacaatcaactatctcatatacaatgggtcttatcactgagacgagg
AnQut5-Rev	ctccgaggcctgggacccgtgggccgccgtcggacgtgtcatgccctctcaacatgctca
AnQut6-For	taccaagcatacaatcaactatctcatatacaatggcaggttccaagaaaccag
AnQut6-Rev	ggatctccgaggcctgggacccgtgggccgccgtcggacgtgttacacccgctcgcgatg
AnQut7-For	agctataccaagcatacaatcaactatctcatatacaatggcctccagtactcagaatcc
AnQut7-Rev	tctccgaggcctgggacccgtgggccgccgtcggacgtgtcaagcaacgtcctcttcctc
AnQut8-For	caagctataccaagcatacaatcaactatctcatatacaatggcgctttggaagtttccc
AnQut8-Rev	tccgaggcctgggacccgtgggccgccgtcggacgtgttacgaccgccgcttaaaattcg
ScADH1p(AnQutCO)-For	aaagggagcccccgatttagagcttgacggggaaagccggcaaggtgagacgcgcataac
ScADH1p(AnQutCO)-Rev	tgtatatgagatagttgattgtatgcttggtatagc
AnQut1CO-For	gctataccaagcatacaatcaactatctcatatacaatgtccatcttgtccatggttgaa
AnQut1CO-Rev	caagaatctttttattgtcagtactgattactctttacggtcagtatcttctacttgttc
AnQut2CO-For	taccaagcatacaatcaactatctcatatacaatgggtggtattttacatttggttgaag
AnQut2CO-Rev	tgaaaacaagaatctttttattgtcagtactgattaagcagattcaacatgttcttgtgg
ScTEF1t(AnQutCO)-For	tcagtactgacaataaaaagattcttgttttcaagaac
ScTEF1t(AnQutCO)-For	aagcttatcgataccgtcgacctcgagggggggcccattaagggttctcgagagctcgtt
