# Supplementary material for: Xylose and shikimate transporters facilitates microbial consortium as a chassis for benzylisoquinoline alkaloid production
Source: Nat Commun. 2023 Nov 28;14:7797. doi: 10.1038/s41467-023-43049-w (PMC10684500; doi:10.1038/s41467-023-43049-w)
Supplement: Supplementary file 9 — Source Data [file 41467_2023_43049_MOESM9_ESM.xlsx]

## Sheet: Figure 2
Figure 2a	Strain	Xylose consumed (g/L)			Glucose remaining (g/L)
		Replicate 1	Replicate 2	Replicate 3	Replicate 1	Replicate 2	Replicate 3
	Ss-WT xyl	1.62	1.08	1.78	55.42	52.61	51.76
	Ss-xyl	4.99	3.53	4.57	38.45	44.08	44.82
Figure 2b	Strain	Xylose consumed (g/L)			Glucose remaining (g/L)
		Replicate 1	Replicate 2	Replicate 3	Replicate 1	Replicate 2	Replicate 3
	SsXut1	12.2738	8.5238	12.3924	28.18	40.27	26.31
	SsXut2	17.7917	14.425	16.0683	30.1	23.62	53.86
	SsXut3	4.016	4.8787	4.031	29.1	32.5	31.24
	SsXut4	8.26	8.95	8.02	10.62	7.8	12.14
	SsXut5	7.58	5.87	2.3	13.53	20.72	46.6
	SsXut6	5.16	6.53	10.33	36.94	27.6	16.51
	SsXut7	6.55502	3.3015	5.98845	35.91	33.75	26.88
	SpHxt2.4	5.07	4.9	2.45	37.13	37.69	38.26
	SpHgt2	8.92	7.7	5.07	20.54	19.64	19.68
	SpXut1	26.11	22.85	29.2	26.89	34.57	20.1
	SpXut4	5.662	4.95	6.37	35.41	32.1	28.64
	SpXut7	7.34	6.22	6.12	15.35	21.19	23.42
	ScHxt11-N366T	5.53	4.9	3.95	26.07	24	15.26
	NcAN25-R4.18	3.68	3.02	3.11	31.97	28.75	27.54
	Ss-WT xyl-SpXut1	8.71	5.91	6.85	25.35	35.44	31.95
	Ss-xyl	6.06	4.79	2.18	28.16	20.4	36.79

## Sheet: Figure 3
Figure 3a	Time (h)	Glucose (g/L)			Xylose (g/L)			Ethanol (g/L)			OD600nm
		Replicate 1	Replicate 2	Replicate 3	Replicate 1	Replicate 2	Replicate 3	Replicate 1	Replicate 2	Replicate 3	Replicate 1	Replicate 2	Replicate 3
	0	30.4734	30.4734	30.4734	13.3311	13.6238	13.6327	0	0	0	10.4	10.2	9.8
	12	13.4831	13.6792	14.6855	8.83288	8.71152	8.83776	7.91635	8.18735	7.43436	20.36	17.88	18.78
	24	6.09039	5.90573	6.69032	5.75576	5.43377	4.99739	10.9542	11.7292	11.533	26.43	22.52	21.57
	36	0	0	0	0.02742	0	0	14.7288	15.3495	15.8103	25.26	24.53	22.49
	48	0	0	0	0	0	0	14.2765	14.8321	15.0972	24.5	22.36	22.78
	72	0	0	0	0	0	0	12.6616	13.7103	13.9573	27.93	25.69	21.68
	96	0	0	0	0	0	0	10.6459	12.2921	12.2268	29.13	26.39	28.28
	120	0	0	0	0	0	0	9.93884	9.36951	10.7471	28.05	31.03	29.49
Figure 3b	Time (h)	Shikimate (g/L)
		SA1			SA2			SA3			SA4
		Replicate 1	Replicate 2	Replicate 3	Replicate 1	Replicate 2	Replicate 3	Replicate 1	Replicate 2	Replicate 3	Replicate 1	Replicate 2	Replicate 3
	0	0	0	0	0	0	0	0	0	0	0	0	0
	24	0.1284	0.1437	0.1266	0.0854	0.0919	0.1031	0.1152	0.1299	0.1287	0.4016	0.3535	0.3288
	48	1.3162	1.4567	1.3411	0.9948	0.9838	1.0468	1.1694	1.1638	1.141	2.9523	2.6011	2.5329
	72	1.6354	1.6158	1.7401	1.3195	1.3498	1.3887	1.6905	1.5693	1.5534	3.6236	3.4218	3.4325
	96	1.7816	1.7167	2.2769	1.5724	1.4429	1.5303	1.7514	1.7358	1.6806	3.6601	3.6077	3.5956
	120	1.7407	1.7129	1.7948	1.4647	1.461	1.5324	1.7459	1.7126	1.6811	3.7045	3.5507	3.5819
Figure 3c	Time (h)	Shikimate (g/L)
		SA1			SA2			SA3			SA4
		Replicate 1	Replicate 2	Replicate 3	Replicate 1	Replicate 2	Replicate 3	Replicate 1	Replicate 2	Replicate 3	Replicate 1	Replicate 2	Replicate 3
	0	0	0	0	0	0	0	0	0	0	0	0	0
	24	0.0788212	0.0775577	0.07	0.0685919	0.0582682	0.063	0.0864647	0.08	0.0793395	0.247373	0.319668	0.277
	48	1.02302	1.15328	1.086	1.1741	1.03882	1.089	1.29309	1.248	1.1314	2.80487	2.677	2.52416
	72	1.66676	1.62967	1.645	1.58603	1.57963	1.57	1.88986	1.85	1.76795	4.36861	3.90245	4.145
	96	1.86347	1.74021	1.82	1.68312	1.70985	1.676	1.96561	1.89055	1.919	4.59362	4.309	4.274
	120	1.92099	1.73107	1.88	1.67202	1.71382	1.699	1.98098	1.94125	1.979	4.64272	4.33924	4.522

## Sheet: Figure 4
Figure 4b	Strain	Shikimate remaining (%)
		Replicate 1	Replicate 2	Replicate 3
	AroL	100.928	98.4884	96.0496
	Aro1	92.8073	95.4908	94.1511
	Aro7G141S	97.4921	97.2345	98.5513
	AroL, Aro7G141S	93.5335	95.5339	90.3242
	Aro1, Aro7G141S	92.0649	98.5578	98.7625
	AroL, Aro1, Aro7G141S	93.284	90.0671	90.6079
	Negative control	99.8048	101.927	98.2685
Figure 4c	Strain	Shikimate remaining (%)
		Replicate 1	Replicate 2	Replicate 3	Replicate 4	Replicate 5
	CgShiAco	101.101	94.6728	106.151	96.3781	100.314
	EcShiAco	99.6576	97.1652	98.0834	95.3942	98.2802
	AnQut1	57.2865	62.1401	61.6154	60.1068	62.4681
	AnQut2	55.6467	56.0403	53.8102	54.3349	55.3188
	AnQut3	101.232	99.8544	99.592	98.477	96.9028
	AnQut4	98.3458	99.1329	97.8867	100.51	102.412
	AnQut6	98.477	99.1985	91.7868	91.6556	100.051
	AnQut7	99.1329	95.6566	99.2641	98.7393	97.4931
	AnQut8	94.2792	94.3448	96.5093	93.5577	97.9523
	Neg ctrl	95.919	97.6243	93.7545	93.9513	98.0178
Figure 4d		Strain	Shikimate remaining (%)
			At 24 h			At 48 h			At 72 h
			Replicate 1	Replicate 2	Replicate 3	Replicate 1	Replicate 2	Replicate 3	Replicate 1	Replicate 2	Replicate 3
	Inoculant OD600nm=1	AnQut1co	66.2932	59.7867	57.4255	44.9371	44.3075	53.0178	59.1046	51.5486	57.5829
		AnQut2co	80.8805	80.0409	81.3002	46.4588	37.6435	43.8352	56.7958	57.373	55.2217
		Neg ctrl	81.5101	92.3718	90.5353	96.0449	94.7331	94.5757	125.744	121.179	125.744
	Inoculant OD600nm=10	AnQut1co	41.474	35.4397	38.1158	43.5204	36.804	38.1158	52.0209	45.0421	49.6072
		AnQut2co	38.4306	41.1067	40.2147	39.6899	41.3166	38.5356	48.8725	50.9714	47.5607
		Neg ctrl	100.453	97.0418	95.3103	125.587	125.167	122.124	126.321	126.164	127.003

## Sheet: Figure 5
Figure 5a	Initial OD600nm of NC1 for co-culture	(S)-norcoclurine (mg/L)
		Replicate 1	Replicate 2	Replicate 3
	0.2	5.94667	8.45165	7.96608
	1	9.01984	11.2698	9.68697
	3	11.883	11.9471	12.2428
	5	10.0172	10.2893	10.8767
	7	8.2711	9.19088	6.18421
	9	4.55681	4.22664	3.87221
	12	3.30307	2.99974	3.28374
Figure 5b	Preculture time (h) of SA4 before co-culture	(S)-norcoclurine (mg/L)
		Replicate 1	Replicate 2	Replicate 3
	0	19.0357	15.2833	14.0038
	3	15.1615	17.8299	14.6929
	6	8.79584	7.1237	6.81755
	9	5.49899	3.95583	2.74014
	12	1.7667	2.8594	3.46208
	24	2.07625	2.71763	2.46192
	36	0.977786	0.836485	1.12313
	48	0.304054	0.411298	0.23985
Figure 5c	Time (h)	(S)-norcoclurine (mg/L)					Dopamine (mg/L)					Shikimate (g/L)
	0	Replicate 1	Replicate 2	Replicate 3	Replicate 4	Replicate 5	Replicate 1	Replicate 2	Replicate 3	Replicate 4	Replicate 5	Replicate 1	Replicate 2	Replicate 3	Replicate 4	Replicate 5
	12	0.311936	0.222583	0.470366	0.290173	0.398503	11.3168	10.4835	10.2317	9.47974	14.3622	0	0	0	0	0
	24	4.65269	4.05491	3.72598	3.41943	5.6433	29.5581	45.7606	30.0299	39.4065	35.7132	0.0741916	0.0759862	0.0687564	0.0714165	0.0802782
	48	8.20243	8.79203	8.23893	8.06475	8.04227	48.4131	50.994	39.6361	33.8098	39.9438	0.409257	0.464425	0.254339	0.376928	0.451582
	72	12.9175	8.74976	8.5812	12.7128	14.6075	52.3649	45.8449	41.6854	47.2772	55.9983	0.520599	0.552373	0.207811	0.377028	0.3699
	96	11.188	10.837	11.2136	11.0601	11.0926	54.1953	56.2416	44.983	51.472	57.0379	0.519871	0.454593	0.257376	0.353256	0.386602
	120	9.10136	9.05556	9.47891	10.9928	10.5324	57.659	56.052	40.6211	46.1114	50.2222	0.52607	0.417278	0.25624	0.402175	0.468198

## Sheet: Supplementary Figure 1
Supplementary Figure 1a	Time (h)	Glucose (g/L)			OD600nm
		Replicate 1	Replicate 2	Replicate 3	Replicate 1	Replicate 2	Replicate 3
	0	33.2489	35.1988	36.3603	0.2139	0.2039	0.2005
	15	21.5139	23.0401	20.7854	9.306	8.424	9.69
	48	0	0	0.244875	21.28	19.9	18.345
	72	0	0	0	20.12	19.58	17.495
	96	0	0	0	21.685	16.895	20.855
	120	0	0	0	24.785	21.88	20.84
	144	0	0	0	24.14	23.87	20.875
	168	0	0	0	26.085	25.89	23.525
Supplementary Figure 1b	Time (h)	Glucose (g/L)			Xylose (g/L)			OD600nm
		Replicate 1	Replicate 2	Replicate 3	Replicate 1	Replicate 2	Replicate 3	Replicate 1	Replicate 2	Replicate 3
	0	35.3058	35.735	35.5414	14.7382	14.8224	14.7291	0.2072	0.1994	0.2107
	15	23.6209	21.1426	23.984	14.9246	14.6751	14.6593	8.552	8.708	7.672
	48	3.43842	0.527855	0.35621	15.2936	15.304	15.0045	16.665	16.31	18.21
	72	0	0	0	11.7781	12.2369	11.8467	15.605	16.18	13.865
	96	0	0	0	7.33124	8.74932	7.9631	16.57	16.405	19.575
	120	0	0	0	4.40439	6.87945	4.2028	20.02	21.505	19.48
	144	0	0	0	2.38271	5.62393	1.50877	18.355	18.325	22.77
	168	0	0	0	1.24176	4.82475	0.23594	17.29	23.995	19.94
Supplementary Figure 1c	Time (h)	Xylose (g/L)			OD600nm
		Replicate 1	Replicate 2	Replicate 3	Replicate 1	Replicate 2	Replicate 3
	0	14.2837	14.0917	14.0661	0.2266	0.2112	0.2311
	15	10.9522	11.5266	10.9222	2.908	3.314	3.84
	48	1.36437	1.10992	1.48262	6.71	7.035	7.31
	72	0	0	0	11.755	8.39	10.205
	96	0	0	0	10.93	8.72	12.74
	120	0	0	0	13.925	10.545	13.435
	144	0	0	0	14.935	11.06	14.985
	168	0	0	0	15.775	14.405	14.37

## Sheet: Supplementary Figure 3
Supplementary Figure 3a	Time (h)	Glucose (g/L)			Xylose (g/L)			OD600nm
		Replicate 1	Replicate 2	Replicate 3	Replicate 1	Replicate 2	Replicate 3	Replicate 1	Replicate 2	Replicate 3
	0	72.3059	73.3023	72.8094	40.6434	41.036	40.9627	11.985	10.86	12.16
	24	54.3245	51.3534	55.5466	35.2869	33.1246	34.4736	33.13	39.96	32.91
	36	50.2015	42.6814	50.3806	32.9769	31.5557	32.3737	45.14	46.7	42.1
	48	46.0663	41.687	48.3537	31.3637	32.8171	32.3553	40.54	43.65	41.9
	72	40.2607	38.8016	41.6373	30.613	31.3559	31.1566	45.39	45.81	41.22
	96	35.554	40.6793	34.7015	30.5334	32.9002	30.5337	45.41	42.96	43.66
	120	28.1816	40.2737	26.3093	28.3696	32.5122	28.5703	54.43	45.6	30.2
Supplementary Figure 3b	Time (h)	Glucose (g/L)			Xylose (g/L)			OD600nm
		Replicate 1	Replicate 2	Replicate 3	Replicate 1	Replicate 2	Replicate 3	Replicate 1	Replicate 2	Replicate 3
	0	73.1878	73.2173	73.3483	39.9624	40.1327	39.9696	11.9	11.445	11.48
	24	62.811	59.501	61.1504	26.9702	31.1684	28.9655	42.09	37.74	29.89
	36	62.7147	59.8498	58.2229	27.7969	29.9302	32.3961	32.41	30.77	36.5
	48	58.7493	56.7399	54.7199	26.3795	29.0563	31.1161	37.75	32.94	39.11
	72	48.0065	46.1995	44.3489	24.4416	29.7109	26.8674	37.31	40.74	44.62
	96	39.4325	33.4378	37.0023	23.3974	25.4583	27.1895	45.03	48.59	48.54
	120	30.1043	23.6214	26.5903	22.1707	25.7077	24.2067	50.88	56.6	51.31
Supplementary Figure 3c	Time (h)	Glucose (g/L)			Xylose (g/L)			OD600nm
		Replicate 1	Replicate 2	Replicate 3	Replicate 1	Replicate 2	Replicate 3	Replicate 1	Replicate 2	Replicate 3
	0	72.5328	72.1694	73.1364	41.0532	40.703	41.0701	11.005	13.62	11.67
	24	53.452	52.3764	57.4498	37.8404	37.1346	38.5672	42.88	47.29	34.62
	36	45.784	46.003	50.7136	36.5196	37.3972	38.1518	39.96	51.24	43.38
	48	40.9579	38.0122	45.6104	35.9261	35.4834	36.8674	41.59	55.81	38.02
	72	32.1632	22.5671	38.8934	35.5458	33.4126	37.861	45.41	62.11	35.71
	96	11.8806	21.6241	26.0596	31.9086	33.7674	35.465	44.66	55.54	45.19
	120	10.6228	7.7999	12.1438	32.789	31.7539	33.0526	52.96	56.91	51.21
Supplementary Figure 3d	Time (h)	Glucose (g/L)			Xylose (g/L)			OD600nm
		Replicate 1	Replicate 2	Replicate 3	Replicate 1	Replicate 2	Replicate 3	Replicate 1	Replicate 2	Replicate 3
	0	75.007	72.3676	74.682	41.7197	40.7909	41.616	10.55	10.77	11.48
	24	56.9202	50.0019	53.869	31.6357	27.3405	30.222	30.49	39.53	33.44
	36	62.7253	41.6943	46.4532	33.1362	16.5694	25.0242	38.2	48.54	39.79
	48	46.4935	39.7766	43.4623	24.6471	20.3936	23.28	44.01	53.09	44.17
	72	38.4876	36.3842	36.146	20.1183	18.6181	19.6369	52.43	55.63	47.54
	96	29.2916	34.8458	23.864	16.4466	18.0101	14.0757	53.45	53.38	53.01
	120	26.8922	34.5714	20.0996	15.6127	17.9411	12.418	63.59	52.45	48.06
Supplementary Figure 3e	Time (h)	Glucose (g/L)			Xylose (g/L)			OD600nm
		Replicate 1	Replicate 2	Replicate 3	Replicate 1	Replicate 2	Replicate 3	Replicate 1	Replicate 2	Replicate 3
	0	75.2295	73.1328	72.2421	42.1615	41.0008	40.4527	12.52	15.16	10.445
	24	54.4203	56.4463	57.409	38.4947	38.5363	38.4588	39.1	33.47	31.85
	36	45.7694	51.4511	52.2323	37.2797	38.6233	46.16	44.32	39.84	33.35
	48	39.6756	47.7193	50.5356	36.5023	38.3325	38.6219	51	33.54	37.06
	72	33.8075	38.4401	40.4706	35.6622	37.1176	37.9111	42.69	40.88	28.19
	96	31.8689	29.3632	37.3197	36.2496	37.3807	38.6813	42.04	36.26	26.92
	120	28.1582	20.3972	36.7937	36.0983	36.2059	38.276	48.02	43.2	26.96

## Sheet: Supplementary Figure 4
Supplementary Figure 4a	Time (h)	Glucose consumed (g/L)
		Control			△SpXut1			△Xyl1			△Xyl2			△Xyl3			△Tkt1			△Tal1
		Replicate 1	Replicate 2	Replicate 3	Replicate 1	Replicate 2	Replicate 3	Replicate 1	Replicate 2	Replicate 3	Replicate 1	Replicate 2	Replicate 3	Replicate 1	Replicate 2	Replicate 3	Replicate 1	Replicate 2	Replicate 3	Replicate 1	Replicate 2	Replicate 3
	0	0	0	0	0	0	0	0	0	0	0	0	0	0	0	0	0	0	0	0	0	0
	24	19.81	8.13	11.24	14.05	22.31	5.31	14.61	15.36	13.54	5.31	10.54	22.81	17.83	16.9	15.11	13.73	20.2	16.01	13.21	15.25	16.71
	48	33.39	19.56	24.22	16.17	30.44	24.88	25.16	20.2	22.07	13.58	19.27	27.53	26.38	28.51	18.6	26.46	29.17	26.47	24.02	21.53	24.73
	72	39.99	29.31	31.31	42.27	34.41	34.65	31.05	29.96	29.94	20.28	30.43	32.34	29.41	37.64	30.06	30.3	32.78	32.3	35.1	30.85	33.93
	96	48.19	33.83	38.54	39.77	38.4	31.92	32.63	35.49	33.31	19.35	32.19	34.18	33.25	38.21	35.25	31.7	35.8	31.77	41.92	31.43	40.66
	120	50.73	44.75	45.87	39.64	44.55	43.35	34.77	36.58	36.15	21.61	30.55	27.3	33.28	38.83	35.74	34.95	38.17	38.14	45.5	33.83	41.99
Supplementary Figure 4b	Time (h)	Xylose consumed (g/L)
		Control			△SpXut1			△Xyl1			△Xyl2			△Xyl3			△Tkt1			△Tal1
		Replicate 1	Replicate 2	Replicate 3	Replicate 1	Replicate 2	Replicate 3	Replicate 1	Replicate 2	Replicate 3	Replicate 1	Replicate 2	Replicate 3	Replicate 1	Replicate 2	Replicate 3	Replicate 1	Replicate 2	Replicate 3	Replicate 1	Replicate 2	Replicate 3
	0	0	0	0	0	0	0	0	0	0	0	0	0	0	0	0	0	0	0	0	0	0
	24	7.6	2.97	3.25	0	0.27	0	2.97	4.09	2.76	0.54	0.98	5.76	4.48	0.57	5.27	1.32	5.36	1.55	0	1.2	0.32
	48	20.74	7.74	13.57	0	1.68	0	5.55	2.81	3.32	2.84	1.52	3.63	8.34	3.82	4.1	6.02	7.46	4.18	0.34	1.81	0
	72	25.01	16.94	20.12	8.72	0.56	1.2	8.09	5.17	7.6	5.65	6.35	2.39	5.51	4.58	9.36	6.19	5.96	4.96	0.48	3.79	0.68
	96	28.46	21.3	23.48	2.76	0	0	5.97	4.83	7.33	3.41	5.45	2.15	6.87	2.82	12.66	4.99	7	2.44	0	0.71	0
	120	29.21	26.93	26.48	2.36	2.74	7.56	5.55	3.44	6.08	4.34	1.59	0	6.75	3.63	11.58	6.12	5.92	6.88	2.4	0.75	0.17
Supplementary Figure 4c	Time (h)	OD600nm
		Control			△SpXut1			△Xyl1			△Xyl2			△Xyl3			△Tkt1			△Tal1
		Replicate 1	Replicate 2	Replicate 3	Replicate 1	Replicate 2	Replicate 3	Replicate 1	Replicate 2	Replicate 3	Replicate 1	Replicate 2	Replicate 3	Replicate 1	Replicate 2	Replicate 3	Replicate 1	Replicate 2	Replicate 3	Replicate 1	Replicate 2	Replicate 3
	0	10.985	9.255	8.905	9.66	10.94	8.975	8.165	9.18	9.285	9.46	8.955	11.15	9.69	9.865	10.24	9.395	9.685	10.94	10.02	8.99	11.685
	24	19.705	17.495	16.55	25.185	22.985	21.45	18.535	17.605	20.07	15.565	19.465	25.105	19.235	22.385	20.195	17.72	18.25	22.43	21.05	19.82	17.97
	48	25.04	21.25	27.565	27.615	24.215	27.405	17.67	19.02	18.725	20.185	18.195	21.715	24.545	25.88	20.14	19.415	19.255	20.605	25.745	19.585	26.12
	72	30.725	29.06	27.47	26	27.175	25.325	19.2	19.33	20.09	23.27	18.64	22.445	22.295	22.54	20.695	19.445	21.17	21.195	23.865	20.91	25.39
	96	30.88	29.53	29.02	26.14	28.485	30.07	21.935	19.215	19.26	25.165	21.11	23.135	23.66	23.07	21.79	23.56	23.365	27.06	24.05	22.855	22.77
	120	30.475	31.11	32.245	25.945	32.55	30.63	22.03	20.45	21.405	23.305	23.19	24.285	25.455	23.435	26.045	22.115	23.665	25.28	24.44	24.46	24.265

## Sheet: Supplementary Figure 6
Supplementary Figure 6a	Strain	Shikimate remaining (g/L)
		Replicate 1	Replicate 2	Replicate 3	Replicate 4	Replicate 5
	AnQut1co	0.277945	0.319922	0.326481	0.292375	0.336189
	AnQut1co, Aro7G141S	0.200811	0.266663	0.318611	0.289751	0.250922
	AnQut1co, Aro7G141S, Aro1	0.481011	0.391022	0.412273	0.349044	0.404665
	AnQut1co, Aro1, AroL	0.763573	0.706903	0.789022	0.700869	0.599073
	AnQut1co, AroL	0.775379	0.814733	0.823916	0.755702	0.759638
	AnQut1co, Aro7G141S, AroL	0.816308	0.75544	0.801615	0.60091	0.672272
Supplementary Figure 6b	Time (min)	OD600nm
		AnQut1co, Aro7G141S, Aro1	AnQut1co, Aro1, AroL	AnQut1co, AroL	AnQut1co, Aro7G141S, AroL	AnQut1co, Aro7G141S	AnQut1co
	0.25	0.098	0.1	0.104	0.101	0.099	0.098
	0.5	0.1	0.102	0.105	0.103	0.1	0.1
	0.75	0.101	0.104	0.107	0.105	0.102	0.102
	1	0.102	0.105	0.108	0.106	0.103	0.104
	1.25	0.103	0.106	0.109	0.106	0.104	0.104
	1.5	0.104	0.108	0.11	0.108	0.106	0.106
	1.75	0.104	0.109	0.112	0.109	0.107	0.107
	2	0.105	0.11	0.112	0.11	0.108	0.108
	2.25	0.106	0.111	0.113	0.111	0.109	0.109
	2.5	0.106	0.111	0.113	0.112	0.11	0.11
	2.75	0.107	0.112	0.114	0.113	0.111	0.111
	3	0.108	0.112	0.114	0.113	0.112	0.113
	3.25	0.108	0.113	0.115	0.113	0.114	0.114
	3.5	0.109	0.113	0.116	0.114	0.116	0.116
	3.75	0.11	0.114	0.116	0.115	0.117	0.119
	4	0.111	0.114	0.117	0.115	0.12	0.121
	4.25	0.111	0.115	0.117	0.116	0.122	0.123
	4.5	0.112	0.115	0.117	0.116	0.124	0.125
	4.75	0.113	0.116	0.118	0.117	0.127	0.129
	5	0.113	0.116	0.118	0.117	0.129	0.131
	5.25	0.113	0.116	0.118	0.117	0.132	0.134
	5.5	0.114	0.116	0.119	0.117	0.135	0.138
	5.75	0.115	0.117	0.119	0.118	0.138	0.141
	6	0.115	0.117	0.12	0.118	0.142	0.146
	6.25	0.116	0.117	0.12	0.118	0.146	0.15
	6.5	0.117	0.117	0.12	0.119	0.151	0.154
	6.75	0.117	0.118	0.121	0.119	0.155	0.16
	7	0.118	0.118	0.121	0.118	0.16	0.165
	7.25	0.118	0.119	0.121	0.119	0.165	0.17
	7.5	0.119	0.118	0.121	0.119	0.171	0.177
	7.75	0.12	0.119	0.121	0.12	0.176	0.183
	8	0.121	0.119	0.122	0.12	0.183	0.19
	8.25	0.121	0.119	0.122	0.121	0.189	0.197
	8.5	0.122	0.12	0.122	0.121	0.197	0.206
	8.75	0.122	0.12	0.123	0.121	0.205	0.214
	9	0.123	0.12	0.123	0.121	0.214	0.224
	9.25	0.125	0.121	0.123	0.121	0.223	0.235
	9.5	0.126	0.121	0.124	0.122	0.233	0.246
	9.75	0.126	0.121	0.124	0.121	0.243	0.257
	10	0.127	0.121	0.124	0.122	0.255	0.27
	10.25	0.128	0.121	0.124	0.122	0.267	0.283
	10.5	0.129	0.122	0.125	0.122	0.28	0.298
	10.75	0.129	0.122	0.125	0.122	0.294	0.312
	11	0.131	0.122	0.126	0.123	0.309	0.328
	11.25	0.132	0.123	0.126	0.123	0.324	0.345
	11.5	0.132	0.122	0.125	0.123	0.34	0.363
	11.75	0.133	0.123	0.126	0.123	0.358	0.381
	12	0.135	0.123	0.127	0.123	0.376	0.402
	12.25	0.135	0.123	0.127	0.124	0.394	0.421
	12.5	0.136	0.124	0.127	0.124	0.415	0.443
	12.75	0.138	0.124	0.127	0.124	0.436	0.464
	13	0.139	0.124	0.128	0.124	0.458	0.487
	13.25	0.14	0.125	0.128	0.125	0.481	0.511
	13.5	0.141	0.125	0.129	0.125	0.504	0.534
	13.75	0.142	0.125	0.129	0.124	0.527	0.56
	14	0.143	0.125	0.129	0.125	0.552	0.585
	14.25	0.144	0.125	0.13	0.126	0.577	0.61
	14.5	0.145	0.126	0.13	0.126	0.602	0.634
	14.75	0.146	0.126	0.13	0.126	0.626	0.66
	15	0.147	0.127	0.131	0.126	0.652	0.686
	15.25	0.149	0.127	0.131	0.126	0.678	0.711
	15.5	0.15	0.127	0.131	0.126	0.703	0.738
	15.75	0.151	0.127	0.131	0.127	0.729	0.762
	16	0.152	0.127	0.132	0.127	0.754	0.787
	16.25	0.154	0.128	0.132	0.127	0.777	0.811
	16.5	0.155	0.128	0.132	0.127	0.803	0.835
	16.75	0.156	0.128	0.132	0.128	0.829	0.86
	17	0.157	0.129	0.133	0.128	0.852	0.883
	17.25	0.158	0.129	0.133	0.128	0.875	0.904
	17.5	0.16	0.129	0.134	0.129	0.898	0.927
	17.75	0.16	0.13	0.134	0.129	0.921	0.947
	18	0.162	0.13	0.134	0.129	0.942	0.966
	18.25	0.163	0.13	0.135	0.129	0.963	0.988
	18.5	0.164	0.13	0.135	0.13	0.984	1.007
	18.75	0.166	0.131	0.135	0.13	1.003	1.026
	19	0.167	0.131	0.135	0.13	1.022	1.041
	19.25	0.168	0.131	0.136	0.13	1.04	1.06
	19.5	0.17	0.132	0.136	0.131	1.057	1.076
	19.75	0.17	0.132	0.136	0.131	1.074	1.093
	20	0.172	0.132	0.137	0.131	1.089	1.107
	20.25	0.173	0.133	0.138	0.132	1.105	1.124
	20.5	0.174	0.133	0.137	0.131	1.12	1.137
	20.75	0.176	0.133	0.138	0.132	1.135	1.152
	21	0.178	0.134	0.138	0.132	1.149	1.166
	21.25	0.179	0.134	0.138	0.132	1.162	1.177
	21.5	0.18	0.135	0.138	0.133	1.177	1.192
	21.75	0.181	0.135	0.138	0.133	1.189	1.203
	22	0.183	0.135	0.14	0.133	1.201	1.216
	22.25	0.184	0.136	0.14	0.134	1.214	1.227
	22.5	0.185	0.136	0.14	0.134	1.225	1.239
	22.75	0.187	0.136	0.141	0.134	1.236	1.249
	23	0.188	0.136	0.141	0.134	1.249	1.261
	23.25	0.189	0.136	0.141	0.134	1.259	1.272
	23.5	0.19	0.137	0.141	0.135	1.271	1.282
	23.75	0.192	0.137	0.142	0.135	1.281	1.293
	24	0.193	0.137	0.142	0.135	1.292	1.302
	24.25	0.195	0.138	0.142	0.135	1.303	1.313
	24.5	0.196	0.139	0.142	0.136	1.313	1.323
	24.75	0.197	0.139	0.143	0.136	1.321	1.333
	25	0.199	0.139	0.143	0.136	1.331	1.341
	25.25	0.2	0.139	0.143	0.136	1.34	1.349
	25.5	0.201	0.139	0.143	0.136	1.349	1.358
	25.75	0.203	0.14	0.144	0.137	1.358	1.367
	26	0.204	0.139	0.144	0.137	1.366	1.374
	26.25	0.206	0.14	0.145	0.137	1.375	1.383
	26.5	0.207	0.14	0.145	0.137	1.383	1.39
	26.75	0.208	0.14	0.145	0.137	1.391	1.398
	27	0.209	0.141	0.145	0.137	1.398	1.406
	27.25	0.21	0.141	0.145	0.137	1.407	1.413
	27.5	0.212	0.141	0.146	0.138	1.415	1.42
	27.75	0.214	0.141	0.146	0.138	1.42	1.427
	28	0.215	0.141	0.146	0.139	1.428	1.434
	28.25	0.216	0.141	0.147	0.139	1.435	1.441
	28.5	0.217	0.142	0.146	0.139	1.441	1.445
	28.75	0.219	0.142	0.147	0.139	1.448	1.452
	29	0.22	0.143	0.147	0.139	1.454	1.458
	29.25	0.221	0.142	0.148	0.139	1.46	1.465
	29.5	0.223	0.143	0.148	0.14	1.466	1.47
	29.75	0.224	0.143	0.148	0.14	1.472	1.476
	30	0.225	0.143	0.148	0.14	1.477	1.481
	30.25	0.226	0.143	0.149	0.14	1.482	1.487
	30.5	0.228	0.143	0.149	0.14	1.488	1.491
	30.75	0.229	0.144	0.149	0.14	1.493	1.497
	31	0.231	0.144	0.15	0.141	1.498	1.501
	31.25	0.231	0.144	0.15	0.141	1.503	1.507
	31.5	0.233	0.145	0.15	0.141	1.509	1.511
	31.75	0.234	0.145	0.15	0.141	1.512	1.516
	32	0.235	0.145	0.151	0.141	1.518	1.521
	32.25	0.236	0.145	0.15	0.141	1.522	1.525
	32.5	0.238	0.145	0.151	0.141	1.525	1.528
	32.75	0.239	0.145	0.151	0.142	1.53	1.532
	33	0.241	0.145	0.152	0.142	1.535	1.537
	33.25	0.242	0.146	0.151	0.142	1.538	1.541
	33.5	0.243	0.146	0.152	0.142	1.542	1.545
	33.75	0.245	0.146	0.152	0.143	1.547	1.549
	34	0.246	0.146	0.152	0.142	1.55	1.554
	34.25	0.247	0.146	0.152	0.143	1.554	1.558
	34.5	0.248	0.147	0.153	0.143	1.557	1.56
	34.75	0.25	0.147	0.153	0.143	1.56	1.563
	35	0.251	0.147	0.153	0.143	1.564	1.567
	35.25	0.253	0.148	0.153	0.143	1.567	1.57
	35.5	0.254	0.148	0.154	0.143	1.57	1.573
	35.75	0.255	0.148	0.154	0.143	1.574	1.577
	36	0.256	0.148	0.154	0.143	1.575	1.581
	36.25	0.258	0.148	0.154	0.144	1.581	1.583
	36.5	0.259	0.148	0.155	0.144	1.584	1.586
	36.75	0.26	0.148	0.155	0.144	1.586	1.588
	37	0.262	0.149	0.155	0.144	1.589	1.593
	37.25	0.264	0.149	0.156	0.145	1.592	1.595
	37.5	0.265	0.149	0.155	0.144	1.595	1.597
	37.75	0.266	0.149	0.156	0.145	1.597	1.601
	38	0.268	0.15	0.156	0.145	1.601	1.603
	38.25	0.269	0.149	0.156	0.145	1.602	1.605
	38.5	0.27	0.15	0.156	0.145	1.604	1.607
	38.75	0.272	0.15	0.157	0.145	1.607	1.612
	39	0.273	0.15	0.157	0.145	1.611	1.613
	39.25	0.275	0.15	0.157	0.146	1.614	1.616
	39.5	0.277	0.15	0.157	0.146	1.615	1.617
	39.75	0.279	0.15	0.157	0.146	1.617	1.621
	40	0.28	0.15	0.158	0.146	1.621	1.623
	40.25	0.282	0.151	0.158	0.146	1.621	1.625
	40.5	0.284	0.151	0.158	0.146	1.624	1.625
	40.75	0.286	0.151	0.158	0.146	1.627	1.628
	41	0.288	0.152	0.158	0.147	1.628	1.631
	41.25	0.289	0.151	0.158	0.147	1.63	1.634
	41.5	0.291	0.152	0.159	0.147	1.632	1.635
	41.75	0.293	0.151	0.158	0.147	1.635	1.637
	42	0.296	0.152	0.159	0.147	1.637	1.64
	42.25	0.298	0.152	0.159	0.147	1.639	1.641
	42.5	0.299	0.152	0.159	0.147	1.639	1.643
	42.75	0.302	0.152	0.159	0.147	1.643	1.646
	43	0.304	0.153	0.159	0.147	1.643	1.648
	43.25	0.306	0.153	0.16	0.147	1.645	1.649
	43.5	0.308	0.153	0.16	0.148	1.647	1.651
	43.75	0.311	0.154	0.16	0.148	1.649	1.652
	44	0.312	0.153	0.161	0.147	1.649	1.654
	44.25	0.314	0.153	0.161	0.148	1.651	1.657
	44.5	0.317	0.154	0.161	0.148	1.653	1.659
	44.75	0.318	0.154	0.161	0.148	1.652	1.659
	45	0.32	0.154	0.161	0.148	1.654	1.661
	45.25	0.322	0.154	0.161	0.149	1.655	1.663
	45.5	0.324	0.154	0.161	0.149	1.656	1.663
	45.75	0.325	0.154	0.162	0.148	1.656	1.666
	46	0.327	0.155	0.162	0.149	1.658	1.667
	46.25	0.329	0.155	0.162	0.149	1.658	1.668
	46.5	0.33	0.155	0.162	0.149	1.659	1.67
	46.75	0.332	0.155	0.162	0.149	1.659	1.671
	47	0.334	0.154	0.162	0.149	1.659	1.671
	47.25	0.336	0.155	0.163	0.15	1.659	1.67
	47.5	0.338	0.155	0.163	0.15	1.661	1.671
	47.75	0.34	0.155	0.163	0.149	1.659	1.671
	48	0.342	0.155	0.163	0.15	1.658	1.671
	48.25	0.344	0.156	0.163	0.15	1.657	1.671
	48.5	0.346	0.155	0.163	0.15	1.657	1.67
	48.75	0.348	0.155	0.164	0.15	1.656	1.67
	49	0.35	0.156	0.164	0.151	1.655	1.671
	49.25	0.352	0.155	0.164	0.15	1.654	1.669
	49.5	0.354	0.156	0.164	0.15	1.654	1.671
	49.75	0.356	0.156	0.164	0.15	1.655	1.671
	50	0.359	0.156	0.164	0.15	1.655	1.672
	50.25	0.361	0.156	0.164	0.15	1.656	1.671
	50.5	0.364	0.156	0.165	0.15	1.656	1.672
	50.75	0.366	0.156	0.165	0.15	1.655	1.672
	51	0.368	0.157	0.165	0.151	1.658	1.672
	51.25	0.37	0.157	0.165	0.151	1.659	1.673
	51.5	0.372	0.157	0.165	0.151	1.658	1.672
	51.75	0.375	0.157	0.166	0.151	1.658	1.673
	52	0.377	0.157	0.165	0.151	1.659	1.672
	52.25	0.379	0.157	0.166	0.151	1.659	1.674
	52.5	0.382	0.157	0.166	0.151	1.659	1.674
	52.75	0.384	0.157	0.166	0.151	1.66	1.675
	53	0.387	0.157	0.166	0.152	1.661	1.675
	53.25	0.39	0.157	0.166	0.151	1.662	1.675
	53.5	0.393	0.158	0.166	0.151	1.661	1.676
	53.75	0.396	0.158	0.166	0.152	1.662	1.676
	54	0.398	0.158	0.167	0.151	1.663	1.677
	54.25	0.401	0.158	0.166	0.152	1.663	1.678
	54.5	0.405	0.158	0.167	0.152	1.664	1.678
	54.75	0.407	0.158	0.166	0.152	1.662	1.678
	55	0.411	0.158	0.167	0.152	1.665	1.679
	55.25	0.414	0.158	0.167	0.152	1.665	1.68
	55.5	0.416	0.159	0.167	0.152	1.665	1.68
	55.75	0.419	0.159	0.167	0.152	1.665	1.681
	56	0.424	0.159	0.168	0.153	1.667	1.683
	56.25	0.426	0.159	0.167	0.153	1.667	1.682
	56.5	0.43	0.159	0.167	0.152	1.667	1.684
	56.75	0.433	0.159	0.168	0.153	1.667	1.685
	57	0.436	0.159	0.168	0.153	1.668	1.686
	57.25	0.439	0.159	0.168	0.153	1.668	1.686
	57.5	0.442	0.159	0.168	0.153	1.669	1.688
	57.75	0.446	0.159	0.168	0.153	1.671	1.688
	58	0.449	0.16	0.168	0.153	1.671	1.688
	58.25	0.453	0.159	0.168	0.153	1.673	1.689
	58.5	0.456	0.16	0.168	0.153	1.673	1.69
	58.75	0.46	0.16	0.168	0.153	1.673	1.691
	59	0.464	0.16	0.169	0.153	1.674	1.692
	59.25	0.467	0.16	0.168	0.153	1.675	1.693
	59.5	0.472	0.16	0.169	0.153	1.677	1.694
	59.75	0.475	0.16	0.169	0.153	1.675	1.694
	60	0.478	0.16	0.169	0.153	1.676	1.695
	60.25	0.481	0.161	0.169	0.153	1.677	1.696
	60.5	0.485	0.16	0.169	0.153	1.676	1.696
	60.75	0.488	0.161	0.169	0.153	1.678	1.698
	61	0.492	0.161	0.169	0.153	1.679	1.699
	61.25	0.497	0.161	0.169	0.154	1.68	1.7
	61.5	0.5	0.161	0.169	0.153	1.68	1.699
	61.75	0.503	0.161	0.169	0.153	1.681	1.702
	62	0.506	0.161	0.169	0.154	1.682	1.703
	62.25	0.507	0.161	0.169	0.153	1.681	1.704
	62.5	0.512	0.161	0.169	0.154	1.683	1.704
	62.75	0.518	0.161	0.17	0.153	1.683	1.705
	63	0.521	0.161	0.17	0.154	1.685	1.706
	63.25	0.525	0.162	0.17	0.154	1.686	1.707
	63.5	0.529	0.162	0.17	0.154	1.685	1.706
	63.75	0.534	0.162	0.17	0.154	1.687	1.708
	64	0.54	0.162	0.17	0.154	1.687	1.709
	64.25	0.543	0.162	0.17	0.154	1.687	1.709
	64.5	0.549	0.162	0.17	0.154	1.688	1.71
	64.75	0.552	0.162	0.17	0.154	1.689	1.711
	65	0.557	0.162	0.17	0.154	1.69	1.711
	65.25	0.562	0.163	0.17	0.154	1.691	1.711
	65.5	0.565	0.163	0.17	0.154	1.691	1.713
	65.75	0.569	0.163	0.17	0.154	1.691	1.712
	66	0.572	0.163	0.17	0.154	1.692	1.714
	66.25	0.578	0.163	0.17	0.154	1.694	1.715
	66.5	0.582	0.163	0.171	0.154	1.694	1.713
	66.75	0.584	0.164	0.17	0.154	1.694	1.717
	67	0.588	0.164	0.17	0.154	1.695	1.716
	67.25	0.589	0.164	0.171	0.155	1.696	1.717
	67.5	0.594	0.164	0.171	0.154	1.697	1.718
	67.75	0.595	0.164	0.171	0.154	1.696	1.718
	68	0.599	0.164	0.171	0.155	1.697	1.718
	68.25	0.601	0.164	0.171	0.154	1.697	1.718
	68.5	0.604	0.164	0.171	0.154	1.697	1.719
	68.75	0.607	0.165	0.171	0.155	1.698	1.722
	69	0.608	0.164	0.171	0.155	1.7	1.721
	69.25	0.613	0.165	0.171	0.154	1.7	1.721
	69.5	0.616	0.165	0.171	0.154	1.7	1.721
	69.75	0.621	0.165	0.171	0.154	1.702	1.722
	70	0.622	0.165	0.171	0.154	1.701	1.723
	70.25	0.622	0.165	0.171	0.155	1.702	1.723
	70.5	0.625	0.165	0.171	0.154	1.703	1.723
	70.75	0.627	0.165	0.171	0.155	1.703	1.724
	71	0.63	0.166	0.172	0.155	1.704	1.725
	71.25	0.629	0.165	0.171	0.155	1.704	1.724
	71.5	0.633	0.166	0.172	0.155	1.704	1.725
	71.75	0.635	0.166	0.172	0.155	1.705	1.724
	72	0.636	0.166	0.171	0.154	1.704	1.726
	72.25	0.637	0.166	0.172	0.155	1.705	1.726

## Sheet: Supplementary Figure 7
Supplementary Figure 7a	Initial cell density (OD600nm)	(S)-norcoclurine (μg/L)
		Replicate 1	Replicate 2	Replicate 3
	0.2	2839.48	2757.28	2701.73
	1	2131.76	1518.61	2249.88
	5	2800.22	3197.13	3190.65
	10	1281.99	1647.26	1465.62
Supplementary Figure 7b	Initial cell density (OD600nm)	Shikimate utilized (g/L)
		Replicate 1	Replicate 2	Replicate 3
	0.2	0.661749	0.664061	0.665193
	1	0.786199	0.755227	0.759287
	5	1	1	1
	10	0.758962	0.747988	0.763716

## Sheet: Supplementary Figure 8
Ss::Sc inoculant ratio	(S)-norcoclurine (μg/L)
	Replicate 1	Replicate 2	Replicate 3
9:1	173.821	161.755	167.523
5:1	154.884	261.015	363.224
3:1	1678.06	1814.63	1538.69
1:1	838.914	774.243	1842.42
1:3	1996.82	1689.72	1476.57
1:5	447.964	460.625	437.482
1:9	597.76	410.179	466.947

[truncated: 6 more sheets: Supplementary Figure 9, Supplementary Figure 10, Supplementary Figure 12, Supplementary Figure 13, Supplementary Figure 14, Supplementary Figure 15]
